# Supplementary material for: Effectiveness of antimalarial drug combinations in treating concomitant urogenital schistosomiasis in malaria patients in Lambaréné, Gabon: A non-randomised event-monitoring study
Source: PLoS Negl Trop Dis. 2022 Oct 31;16(10):e0010899. doi: 10.1371/journal.pntd.0010899 (PMC9648843; doi:10.1371/journal.pntd.0010899)
Supplement: S1 Database — (XLSX) [file pntd.0010899.s002.xlsx]

## Sheet: Feuil2
Study-ID	Event Name	Age	Date of Birth	Gender	Pregnancy	Height (cm)	Weight (kg)	BMI (kg/m²)	Residence	Date of informed consent	In which malaria trial is the patient enrolled in?	Which non-clinical trial treatment was given?	Please specify other:	Treatment group	Which cohort does the patient belong to?	Visit Day	ConcMed	Priormed_name	vital signs taken?	Systolic blood pressure (mmHg)	Diastolic blood pressure (mmHg)	Heart rate (bpm)	Temperature (°C)	Method temperature was taken	Macrohematuria?	Was urine sample collected?	If not, please provide reason:	Collection date	Collection time	Was urine analyses performed?	Why not?	Which dipstick was used?	Specific Density	pH	Leucocytes (Leu/µl)	Nitrate	Protein (mg/dl)	Glucose (mg/dl // mmol/l)	Ketones (mg/dl)	Urobilinogen (mg/dl)	Bilirubin	Blood (Ery/µl)	Were there any schistosome eggs in the urine sample?	Which species:	Please specify other:	Parasituria (eggs/10ml)	Did the lab report clustering that might have lead to under- or overestimation of parasituria?	Complete?	Was a malaria infection diagnosed by either RDT or thick blood smear?
9	Baseline Visit	13.6	2004-12-21	Male		147	35	16.2	Nzogue Bang	2018-08-07	Pyramax			Pyramax	ACT	2018-08-07	Yes	- Oxacilline <07.08.2018 -	Yes	99	63	99	36.4	Axillary	No	Yes		2018-08-07	14:14:00	Yes		Combur10	1.000	8	negativ / normal	negativ	negativ	normal	negativ	normal	negativ	4+ / ~250	Yes	S. haematobium		1053	No	Complete	Yes
10	Baseline Visit	9.2	2009-05-19	Male		125	20	12.8	Nzogue Bang	2018-08-07	Pyramax			Pyramax	ACT	2018-08-07	Yes	- Benzylbenzoate <07.08.2018 -	Yes	105	72	111	36.3	Axillary	Yes	Yes		2018-08-07	14:20:00	Yes		Combur10	1.000	8	negativ / normal	negativ	1+ / 30	normal	negativ	normal	negativ	4+ / ~250	Yes	S. haematobium		14	No	Complete	Yes
41	Baseline Visit	17.2	2001-07-06	Female	No	155	53	22.1	Issala -> Lambaréné	2018-09-06	None	Artesunate/Amodiaquine QD for 3 days		Artesunate/Amodiaquine QD for 3 days	ACT	2018-09-06	Yes	- Paracetamol (06.09.2018 -	Yes	115	69	75	36.6	Axillary	Yes	Yes		2018-09-06	18:33:00	Yes		Combur10	1.010	8	3+ / ~ 500 / 500	negativ	1+ / 30	normal	negativ	normal	1+ // 1	4+ / ~250	Yes	S. haematobium		521	No	Complete	Yes
59	Baseline Visit	11.7	2007-01-01	Male		136	29	15.7	Moussamoukougou	2018-09-13	Pyramax			Pyramax	ACT	2018-09-13	Yes	- Paracetamol (13.09.2018 - - Iron (13.09.2018 -	Yes	95	75	116	36.2	Axillary	No	Yes		2018-09-13	12:09:00	Yes		Combur10	1.020	5	negativ / normal	negativ	1+ / 30	normal	negativ	1+ / 1 / 1	1+ // 1	1+ / ~ 5-10 / 5-10	Yes	S. haematobium		6	No	Complete	Yes
67	Baseline Visit	70.3	1948-05-11	Female	No	155	56	23.3	Bindo	2018-09-14	Pyramax			Pyramax	ACT	2018-09-14	Yes	- Paracetamol (13.09.2018 -	Yes	137	88	72	36.2	Axillary	No	Yes		2018-09-14	14:28:00	Yes		Combur10	1.000	8	1+ / ~ 10-25 / 25	positiv	negativ	normal	negativ	normal	2+ // 2	negativ	Yes	S. haematobium		4	No	Complete	Yes
69	Baseline Visit	11.7	2007-01-01	Male		133	25	14.1	Bindo	2018-09-14	Pyramax			Pyramax	ACT	2018-09-14	Yes	- Paracetamol (12.09. - 12.09.2018)	Yes	102	56	110	36.7	Axillary	Yes	Yes		2018-09-14	14:29:00	Yes		Combur10	1.010	5	negativ / normal	negativ	negativ	normal	negativ	1+ / 1 / 1	negativ	4+ / ~250	Yes	S. haematobium		19	No	Complete	Yes
72	Baseline Visit	17.9	2000-10-07	Male		168	55	19.5	Bindo	2018-09-14	Pyramax			Pyramax	ACT	2018-09-14																		6	negativ / normal	negativ	1+ / 30	normal	negativ	1+ / 1 / 1	1+ // 1	4+ / ~250	Yes	S. haematobium		213	No
73	Baseline Visit	17.2	2001-07-11	Male		182	69	20.8	Moussamoukougou	2018-09-17	None	Artesunate/Amodiaquine QD for 3 days		Artesunate/Amodiaquine QD for 3 days	ACT	2018-09-17	Yes	- NaCl i.v. (17.09.2018 - - Paracetamol ( 17.09.2018 -	Yes	96	53	116	38.6	Axillary	Yes	Yes		2018-09-17	17:16:00	Yes		Combur10	1.010	6	negativ / normal	negativ	1+ / 30	normal	negativ	3+ / 8 / 8	2+ // 2	1+ / ~ 5-10 / 5-10	Yes	S. haematobium		1	No	Unverified	Yes
83	Baseline Visit	20.7	1997-12-28	Male		170	63	21.8	Issinga	2018-09-18	Pyramax			Pyramax	ACT	2018-09-18	Yes	- Benzylbenzoate (18.09.2018 - - Coartem (28.09. - 01.10.2018) - Coartem (18.10. - 20.10.2018)	Yes	133	74	75	36.9	Axillary	Yes	Yes		2018-09-18	14:25:00	Yes		Combur10	1.025	5	1+ / ~ 10-25 / 25	negativ	1+ / 30	normal	negativ	normal	negativ	3+ / ~ 50 / 300	Yes	S. haematobium		40	No	Complete	Yes
93	Baseline Visit	14.6	2004-02-21	Male		144	37	17.8	Issinga	2018-09-19	Pyramax			Pyramax	ACT	2018-09-19	Yes	- Benzylbenzoate (19.09.2018 -	Yes	123	76	118	37.0	Axillary	No	Yes		2018-09-19	12:32:00	Yes		Combur10	1.005	8	negativ / normal	negativ	negativ	normal	negativ	normal	negativ	4+ / ~250	Yes	S. haematobium		30	No	Complete	Yes
109	Baseline Visit	14.6	2004-02-09	Female	No	156	54	22.2	Grand Village	2018-09-24	Pyramax			Pyramax	ACT	2018-09-24	Yes	- Paracetamol (24.09.2018 - - Oxacillin (24.09.2018 -	Yes	108	75	134	39.4	Axillary	No	Yes		2018-09-24	14:44:00	Yes		Combur10	1.035	5	negativ / normal	negativ	negativ	normal	1+ / 10 / 25	normal	negativ	2+ / ~ 25 / 50	Yes	S. haematobium		3	No	Complete	Yes
168	Baseline Visit	6.2	2012-08-15	Male		110	16	13.2	Moussamoukougou	2018-10-23	Pyramax			Pyramax	ACT	2018-10-23	Yes	- paracetamol (21.10. - 23.10.2018)	Yes	102	70	119	39.5	Axillary	No	Yes		2018-10-23	10:42:00	Yes		Combur10	1.020	5	negativ / normal	negativ	1+ / 30	normal	negativ	normal	negativ	negativ	Yes	S. haematobium		4	No	Complete	Yes
170	Baseline Visit	28.1	1990-09-05	Male		167	59	21.2	Nzemba	2018-10-23	Pyramax			Pyramax	ACT	2018-10-23	No		Yes	103	61	64	36.3	Axillary	No	Yes		2018-10-23	15:58:00	Yes		Combur10	1.010	8	1+ / ~ 10-25 / 25	negativ	negativ	normal	negativ	normal	negativ	3+ / ~ 50 / 300	Yes	S. haematobium		59	No	Complete	Yes
211	Baseline Visit	6.5	2012-05-12	Male		116	21	15.6	Adouma	2018-11-06	Pyramax			Pyramax	ACT	2018-11-06	Yes	- Paracetamol (06.11.2018 - - Benzylbenzoate (06.11.2018 - - Griseofulvin (08.11.2018 -	Yes	87	67	125	38.6	Axillary	Yes	Yes		2018-11-06	14:02:00	Yes		Combur10	1.015	6	1+ / ~ 10-25 / 25	negativ	1+ / 30	normal	3+ / 150 / 300	normal	2+ // 2	4+ / ~250	Yes	S. haematobium		322	No	Complete	Yes
268	Baseline Visit	11.6	2007-04-05	Male		144	37	17.8	Moussamoukougou	2018-11-20	Pyramax			Pyramax	ACT	2018-11-20	Yes	- Paracetamol (19.11.2018 ) and (23.11.2018-27.11.2018) and (03.01.2019) - Pyramax (03.01.2019-05.01.2019)	Yes	100	81	95	37.2	Axillary	No	Yes		2018-11-20	10:00:00	Yes		Combur10	1.015	6	negativ / normal	negativ	negativ	normal	negativ	normal	negativ	negativ	Yes	S. haematobium		1	No	Complete	Yes
269	Baseline Visit	9.6	2009-04-11	Male		132	26	14.9	Moussamoukougou	2018-11-20	Pyramax			Pyramax	ACT	2018-11-20	No		Yes	104	64	92	36.4	Axillary	No	Yes		2018-11-20	11:37:00	Yes		Combur10	1.020	5	negativ / normal	negativ	1+ / 30	normal	negativ	normal	negativ	1+ / ~ 5-10 / 5-10	Yes	S. haematobium		6	No	Complete	Yes
281	Baseline Visit	17.4	2001-06-15	Female	No	162	45	17.1	Moussamoukougou	2018-11-23	Pyramax			Pyramax	ACT	2018-11-23	Yes	- Paracetamol (16.11.2018 -	Yes	89	70	132	38.5	Axillary	No	Yes		2018-11-23	09:48:00	Yes		Combur10	1.020	5	negativ / normal	negativ	1+ / 30	normal	3+ / 150 / 300	normal	negativ	4+ / ~250	Yes	S. haematobium		5	No	Complete	Yes
285	Baseline Visit	3.7	2015-03-31	Female	No	94	12	13.6	fangui	2018-12-19	Pyramax			Pyramax	ACT	2018-12-19	No		Yes	106	64	158	39.4	Axillary	No	Yes		2018-12-19	11:20:00	Yes		Combur10	1.015	6	2+ / ~ 75 / 75	negativ	1+ / 30	normal	2+ / 50 / 100	normal	negativ	4+ / ~250	Yes	S. haematobium		2032	No	Complete	Yes
287	Baseline Visit		1996-06-04	Male		185	79	23.1	mintoumli	2018-12-21	Pyramax			Pyramax	ACT	2018-12-21	No		Yes	144	65	87	38.7	Axillary	Yes	Yes		2018-12-21	15:21:00	Yes		Combur10	1.015	6	negativ / normal	negativ	3+ / 500	normal	negativ	4+ / 12 / 12	1+ // 1	4+ / ~250	Yes	S. haematobium		256	No	Complete	Yes
289	Baseline Visit		2001-01-02	Male		161	54	20.8	moussamoukougou	2018-12-21	Pyramax			Pyramax	ACT	2018-12-21	No		Yes	133	81	80	36.8	Axillary	No	Yes		2018-12-21	16:11:00	Yes		Combur10	1.025	5	1+ / ~ 10-25 / 25	negativ	1+ / 30	normal	1+ / 10 / 25	1+ / 1 / 1	1+ // 1	4+ / ~250	Yes	S. haematobium		93	No	Complete	Yes
291	Baseline Visit		1997-06-19	Female	No	154	50	21.1	route fangui	2018-12-26	Pyramax			Pyramax	ACT	2018-12-26	No		Yes	116	69	89	37.6	Axillary	No	Yes		2018-12-21	17:51:00	Yes		Combur10	1.025	5	3+ / ~ 500 / 500	negativ	1+ / 30	normal	negativ	normal	1+ // 1	4+ / ~250	Yes	S. haematobium		103	No	Complete	Yes
301	Baseline Visit	19.2	1999-10-07	Male		162	51	19.4	atongowanga	2019-01-04	Pyramax			Pyramax	ACT	2019-01-04	No		Yes	112	58	76	37.4	Axillary	No	Yes		2019-01-04	12:32:00	Yes		Combur10	1.015	7	1+ / ~ 10-25 / 25	negativ	1+ / 30	normal	negativ	normal	1+ // 1	2+ / ~ 25 / 50	Yes	S. haematobium		30	No	Complete	Yes
304	Baseline Visit		2005-02-14	Male		151	35	15.4	fangui(5e dimension)	2019-01-07	Pyramax			Pyramax	ACT	2019-01-07	No		Yes	100	72	65	36.5	Axillary	Yes	Yes		2019-01-07		Yes		Combur10	1.020	5	negativ / normal	negativ	1+ / 30	normal	negativ	normal	negativ	4+ / ~250	Yes	S. haematobium		10	No	Complete	Yes
319	Baseline Visit	7.6	2011-07-13	Male		132	25	14.3	koungoule	2019-02-19	Pyramax			Pyramax	ACT	2019-02-19	No		Yes	83	61	118	37.9	Axillary	No	Yes		2019-02-19	17:05:00	Yes		Combur10	1.005	7	negativ / normal	negativ	negativ	normal	negativ	normal	negativ	negativ	Yes	S. haematobium		4	No	Complete	Yes
327	Baseline Visit	0.1	2019-04-01	Male		122	21	14.1	lalala	2019-02-22	Pyramax			Pyramax	ACT	2019-02-22	No		Yes	110	66	121	39.1	Axillary	No	Yes		2019-02-22	11:58:00	Yes		Combur10	1.015	5	negativ / normal	negativ	1+ / 30	normal	negativ	normal	negativ	2+ / ~ 25 / 50	Yes	S. haematobium		22	No	Complete	Yes
330	Baseline Visit	9.6	2009-07-10	Male		133	27	15.3	PK5 derriere le camps de police	2019-02-22	Pyramax			Pyramax	ACT	2019-02-22	No		Yes	105	81	89	37.5	Axillary	No	Yes		2019-02-22	13:59:00	Yes		Combur10	1.015	5	negativ / normal	negativ	3+ / 500	normal	negativ	normal	2+ // 2	4+ / ~250	Yes	S. haematobium		1010	No	Complete	Yes
336	Baseline Visit		2004-03-12	Male		148	35	16	grand village	2019-03-20	None			Artemether/Lumefantrine BID for 3 days	ACT	2019-03-20	No		Yes	99	69	72	36.3	Axillary	No	Yes		2019-03-26	10:38:00	Yes		Combur10	1.015	5	2+ / ~ 75 / 75	negativ	3+ / 500	normal	negativ	normal	negativ	4+ / ~250	Yes	S. haematobium		1293	No	Unverified	Yes
337	Baseline Visit	3.5	2015-10-06	Female	No	99	15	15.3	marteau	2019-03-21	FALCI			OZFQ	NACT	2019-03-21	No		Yes	98	78	95	37.2	Axillary	No	Yes		2019-03-21	10:30:00	Yes		Combur10	1.025	5	negativ / normal	negativ	1+ / 30	normal	3+ / 150 / 300	normal	negativ	3+ / ~ 50 / 300	Yes	S. haematobium		124	No	Unverified	Yes
338	Baseline Visit	3	2016-04-08	Female	No	93	12	13.9	Nzoghebang	2019-04-05	FALCI			OZFQ	NACT	2019-04-05									No	Yes		2019-04-05	13:30:00	Yes		Combur10	1.010	6	3+ / ~ 500 / 500	negativ	1+ / 30	normal	2+ / 50 / 100	normal	negativ	negativ	Yes	S. haematobium		238	No	Complete	Yes
339	Baseline Visit	10.8	2008-06-21	Female	No	136	27	14.6	Nzoghe bang	2019-03-29	None	Artemether/Lumefantrine BID for 3 days		Artemether/Lumefantrine BID for 3 days	ACT	2019-03-29	No		Yes	120	90	100	36.2	Axillary	No	Yes		2019-03-29	14:30:00	Yes		Combur10	1.010	7	3+ / ~ 500 / 500	negativ	1+ / 30	normal	negativ	2+ / 4 / 4	1+ // 1	4+ / ~250	Yes	S. haematobium		431	No	Unverified	Yes
340	Baseline Visit	13.6	2005-08-16	Female	No		39		Petit ParisIII	2019-04-10	None	Artemether/Lumefantrine BID for 3 days		Artemether/Lumefantrine BID for 3 days	ACT	2019-04-02	No		Yes	108	56	88	35	Axillary	Yes	Yes		2019-04-02	19:17:00	Yes		Combur10	1.010	6	2+ / ~ 75 / 75	negativ	1+ / 30	normal	negativ	normal	negativ	4+ / ~250	Yes	S. haematobium		57		Complete	Yes
341	Baseline Visit	7.2	2012-01-24	Male			19		moussamoukougou	2019-04-12	None	Artemether/Lumefantrine BID for 3 days		Artemether/Lumefantrine BID for 3 days	ACT	2019-04-12	No		Yes	97	63	121	37.1	Axillary	No	Yes		2019-04-12	13:40:00	Yes		Combur10	1.020	5	1+ / ~ 10-25 / 25	negativ	2+ / 100	normal	3+ / 150 / 300	normal	2+ // 2	4+ / ~250	Yes	S. haematobium		17	No	Complete	Yes
343	Baseline Visit	6.7	2012-08-12	Male		26	22	325.4	Moussamoukougou(avant la halte garderie)	2019-04-26	None	Artemether/Lumefantrine BID for 3 days		Artemether/Lumefantrine BID for 3 days	ACT	2019-04-26	No		Yes	95	65	129	38.1	Axillary	No	Yes		2019-04-26	13:34:00	Yes		Combur10	1.010	5	3+ / ~ 500 / 500	negativ	3+ / 500	normal	negativ	normal	1+ // 1	4+ / ~250	Yes	S. haematobium		3025	No	Complete	Yes
347	Baseline Visit	2.4	2016-11-20	Male		33	9	82.6	Nzemba	2019-05-03	None	Artemether/Lumefantrine BID for 3 days		Artemether/Lumefantrine BID for 3 days	ACT	2019-05-03	No		Yes	81	52	105	36.9	Axillary	No	Yes		2019-05-03	15:20:00	Yes		Combur10	1.015	7	1+ / ~ 10-25 / 25	negativ	1+ / 30	normal	negativ	normal	3+ // 4	3+ / ~ 50 / 300	Yes	S. haematobium		53	No	Complete	Yes
349	Baseline Visit	8.4	2011-01-04	Male			14		carrefour fangui	2019-05-22	None	Artemether/Lumefantrine BID for 3 days		Artemether/Lumefantrine BID for 3 days	ACT	2019-05-22	No		Yes	113	83	83	36.2	Axillary	No	Yes		2019-05-22	10:58:00	Yes		Combur10	1.020	5	3+ / ~ 500 / 500	negativ	3+ / 500	normal	negativ	normal	2+ // 2	4+ / ~250	Yes	S. haematobium		706		Complete	Yes
350	Baseline Visit	17.2	2002-04-23	Female	No	154	40	16.9	Moussamoukougou	2019-06-19	None	Artemether/Lumefantrine BID for 3 days		Artemether/Lumefantrine BID for 3 days	ACT	2019-06-19	No		Yes	109	65	106	36.4	Axillary	No	Yes		2019-06-18	10:51:00	Yes		Combur10	1.010	6	negativ / normal	positiv	negativ	normal	negativ	4+ / 12 / 12	3+ // 4	4+ / ~250	Yes	S. haematobium		39	No	Complete	Yes
351	Baseline Visit	11.6	2007-11-07	Male		142	28	13.9	Moussamoukougou	2019-06-19	None	Artemether/Lumefantrine BID for 3 days		Artemether/Lumefantrine BID for 3 days	ACT	2019-06-19	No		Yes	104	69	109	38.2	Axillary	No	Yes		2019-06-18	11:00:00	Yes		Combur10	1.020	5	negativ / normal	negativ	3+ / 500	normal	2+ / 50 / 100	1+ / 1 / 1	2+ // 2	4+ / ~250	Yes	S. haematobium		5253	No	Complete	Yes
352	Baseline Visit			Male		83	15	21.8	Moussamoukougou	2019-06-19	None	Artemether/Lumefantrine BID for 3 days		Artemether/Lumefantrine BID for 3 days	ACT	2019-06-19	No		Yes	96	66	136	37.0	Axillary	No	Yes		2019-06-18		Yes		Combur10	1.010	7	negativ / normal	negativ	3+ / 500	normal	negativ	normal	1+ // 1	4+ / ~250	Yes	S. haematobium		822	No	Complete	Yes
353	Baseline Visit	13.9	2005-08-03	Male		147	34	15.7	Moussomoukougou	2019-06-19	None	Artemether/Lumefantrine BID for 3 days		Artemether/Lumefantrine BID for 3 days	ACT	2019-06-19	No		Yes	110	68	105	36.6	Axillary	Yes	Yes		2019-06-19	11:18:00	Yes		Combur10	1.015	6	negativ / normal	negativ	3+ / 500	normal	negativ	normal	negativ	4+ / ~250	Yes	S. haematobium		7692		Complete	Yes
354	Baseline Visit	12.3	2007-03-19	Male		130	33	19.5	Moussamoukougou	2019-06-19	None	Artemether/Lumefantrine BID for 3 days		Artemether/Lumefantrine BID for 3 days	ACT	2019-06-19	No		Yes	92	58	82	36.7	Axillary	No	Yes		2019-06-18	11:29:00	Yes		Combur10	1.005	6	1+ / ~ 10-25 / 25	negativ	1+ / 30	normal	negativ	normal	negativ	4+ / ~250	Yes	S. haematobium		1799	No	Complete	Yes
355	Baseline Visit	8.4	2011-02-07	Female	No	90	21	25.9	Moussamoukougou	2019-06-19	None	Artemether/Lumefantrine BID for 3 days		Artemether/Lumefantrine BID for 3 days	ACT	2019-06-19	No		Yes	111	55	86	36.1	Axillary	No	Yes		2019-06-18	11:05:00	Yes		Combur10	1.015	5	negativ / normal	negativ	negativ	normal	negativ	normal	negativ	3+ / ~ 50 / 300	Yes	S. haematobium		9	No	Complete	Yes
356	Baseline Visit	16	2003-07-07	Male		170	55	19	Moussoumoukougou	2019-06-20	None	Artemether/Lumefantrine BID for 3 days		Artemether/Lumefantrine BID for 3 days	ACT	2019-06-20	No		Yes	114	61	77	35.8	Axillary	No	Yes		2019-06-20	11:05:00	Yes		Combur10	1.020	5	negativ / normal	negativ	3+ / 500	normal	2+ / 50 / 100	1+ / 1 / 1	2+ // 2	4+ / ~250	Yes			1944	No	Complete	Yes
357	Baseline Visit	11.7	2007-11-02	Female	No		24		Moussamoukougou	2019-06-28	None	Artemether/Lumefantrine BID for 3 days		Artemether/Lumefantrine BID for 3 days	ACT	2019-07-10	No		Yes	87	67	75	36.1	Axillary	No	Yes		2019-07-09	11:33:00	Yes		Combur10	1.020	5	negativ / normal	negativ	3+ / 500	normal	negativ	normal	negativ	4+ / ~250	Yes	S. haematobium		517	No	Complete	Yes
358	Baseline Visit	8.5	2011-01-01	Male		122	23	15.5	Moussamoukougou	2019-07-10	None	Artemether/Lumefantrine BID for 3 days		Artemether/Lumefantrine BID for 3 days	ACT	2019-07-10	No		Yes	120	87	95	35.6	Axillary	No	Yes		2019-07-09	14:05:00	Yes		Combur10	1.015	5	negativ / normal	negativ	3+ / 500	normal	negativ	normal	negativ	3+ / ~ 50 / 300	Yes	S. haematobium		55	No	Complete	Yes
359	Baseline Visit	5.1	2014-06-07	Male		111	15	12.2	Mbolet	2019-07-10	None	Artemether/Lumefantrine BID for 3 days		Artemether/Lumefantrine BID for 3 days	ACT	2019-07-09	No		Yes	87	67	75	36.1	Axillary	No	Yes		2019-07-09	11:33:00	Yes		Combur10	1.020	5	negativ / normal	negativ	3+ / 500	normal	negativ	normal	negativ	4+ / ~250	Yes	S. haematobium		517	No	Complete	Yes
360	Baseline Visit	14.5	2005-02-14	Male		166	50	18.1	Moussamoukougou	2019-08-01	None	Artemether/Lumefantrine BID for 3 days		Artemether/Lumefantrine BID for 3 days	ACT	2019-08-01	No		Yes	100	53	77	36.2	Axillary	No	Yes		2019-08-01	11:08:00	Yes		Combur10	1.010	6	negativ / normal	negativ	2+ / 100	normal	negativ	normal	negativ	4+ / ~250	Yes	S. haematobium		89	No	Complete	Yes
361	Baseline Visit	6.6	2013-01-24	Male		107	18	15.7	Moussamoukougou	2019-08-20	None	Artemether/Lumefantrine BID for 3 days		Artemether/Lumefantrine BID for 3 days	ACT	2019-08-20	No		Yes	92	62	76	36.2	Axillary	No	Yes		2019-08-20	11:30:00	Yes		Combur10	1.015	6	negativ / normal	negativ	2+ / 100	normal	negativ	normal	negativ	4+ / ~250	Yes	S. haematobium		36	No	Complete	Yes
362	Baseline Visit	19.7	2000-01-09	Female	No	169	51	17.9	Moussamoukougou	2019-09-18	None	Artemether/Lumefantrine BID for 3 days		Artemether/Lumefantrine BID for 3 days	ACT	2019-09-18	No		Yes	90	65	96	36.0	Axillary	No	Yes		2019-09-18	11:16:00	Yes		Combur10	1.020	5	negativ / normal	negativ	3+ / 500	normal	negativ	normal	1+ // 1	3+ / ~ 50 / 300	Yes	S. haematobium		6	No	Complete	Yes
364	Baseline Visit	25.4	1994-05-14	Female		151	47	20.6	moussamoukougou	2019-09-19	ACT14655			OZFQ	NACT	2019-09-19	Yes	benzyl benzoate for scabies	Yes	91	64	90	37.1	Axillary	Yes	Yes		2019-09-19	15:04:00	Yes		Combur10	1.025	5	negativ / normal	negativ	1+ / 30	normal	negativ	normal	negativ	4+ / ~250	Yes	S. haematobium		46	No	Complete	Yes
365	Baseline Visit		2007-08-20	Male			26		moussoumoukougou		None	Artemether/Lumefantrine BID for 3 days		Artemether/Lumefantrine BID for 3 days	ACT	2019-10-15	No		Yes	87	52	86	36.1	Axillary	Yes	Yes		2019-10-15	13:43:00	Yes		Combur10	1.020	6	2+ / ~ 75 / 75	negativ	2+ / 100	normal	negativ	normal	negativ	4+ / ~250	Yes	S. haematobium		1785	No	Complete	Yes
366	Baseline Visit	10.8	2009-01-01	Female	No	135	25	13.7	Mbolet	2019-10-31	None	Artemether/Lumefantrine BID for 3 days		Artemether/Lumefantrine BID for 3 days	ACT	2019-11-15	No		No						Yes	Yes		2019-11-14	09:00:00	Yes		Combur10	1.020	6	1+ / ~ 10-25 / 25	negativ	negativ	normal	negativ	normal	2+ // 2	4+ / ~250	Yes	S. haematobium		120	No	Complete	Yes
367	Baseline Visit	7.2	2012-09-10	Male		111	15	12.2	Mbolet	2019-11-15	None	Artemether/Lumefantrine BID for 3 days		Artemether/Lumefantrine BID for 3 days	ACT	2019-11-15	No		No						Yes	Yes		2019-11-15	11:00:00	Yes		Combur10	1.025	5	2+ / ~ 75 / 75	positiv	3+ / 500	normal	negativ	normal	2+ // 2	4+ / ~250	Yes	S. haematobium		1704		Complete	Yes
[truncated: 40 more columns]
